# Supplementary material for: The effect of EMPAgliflozin on markers of inflammation in patients with concomitant type 2 diabetes mellitus and Coronary ARtery Disease: the EMPA-CARD randomized controlled trial
Source: Diabetol Metab Syndr. 2022 Nov 17;14:170. doi: 10.1186/s13098-022-00951-5 (PMC9669535; doi:10.1186/s13098-022-00951-5)
Supplement: Supplementary file 2 — Additional file 2: The Flow Cytometric assay results of per-patient levels of platelet CD62P Ag expression at baseline (B) and week 26 (A). [file 13098_2022_951_MOESM2_ESM.zip]

Archive with 89 entries (89 files):
- 1.png
- 11.png
- 13.png
- 14.png
- 15.png
- 16.png
- 17.png
- 18.png
- 19.png
- 2.png
- 21.png
- 22.png
- 23.png
- 24.png
- 25.png
- 26.png
- 27.png
- 28.png
- 29.png
- 3.png
- 30.png
- 31.png
- 32.png
- 33.png
- 34.png
- 35.png
- 36.png
- 37.png
- 38.png
- 39.png
- 4.png
- 40.png
- 41.png
- 42.png
- 43.png
- 44.png
- 45.png
- 46.png
- 47.png
- 48.png
- 49.png
- 5.png
- 50.png
- 51.png
- 52.png
- 53.png
- 54.png
- 55.png
- 56.png
- 57.png
- 58.png
- 59.png
- 6.png
- 60.png
- 61.png
- 62.png
- 63.png
- 64.png
- 65.png
- 66.png
- 67.png
- 68.png
- 69.png
- 7.png
- 70.png
- 71.png
- 72.png
- 73.png
- 75.png
- 76.png
- 77.png
- 78.png
- 79.png
- 8.png
- 80.png
- 81.png
- 82.png
- 84.png
- 85.png
- 86.png
- 87.png
- 88.png
- 89.png
- 9.png
- 90.png
- 91.png
- 93.png
- 94.png
- 95.png
